# Supplementary material for: The CBS/H2S signalling pathway regulated by the carbon repressor CreA promotes cellulose utilization in Ganoderma lucidum
Source: Commun Biol. 2024 Apr 17;7:466. doi: 10.1038/s42003-024-06180-y (PMC11024145; doi:10.1038/s42003-024-06180-y)
Supplement: Supplementary file 4 — Supplementary Data 1 [file 42003_2024_6180_MOESM4_ESM.xlsx]

## Sheet: fig.1b
fig.1b
	The average intensity			Relative intensity (100%)
	glucose	cellulose		glucose	cellulose
	9.0963	15.566		0.980953	1.67865
	9.9071	17.9052		1.06839	1.93091
	9.4598	21.8827		1.02015	2.35985
	8.279	22.7986		0.892815	2.45862
	8.7204	24.2993		0.940416	2.62046
	10.1749	22.9749		1.09727	2.47763

## Sheet: fig.1c
fig.1c
	Relative expression level
		glucose			celluose
	lcd1	0.910319	0.923027	1.19012	3.22905	3.31217	2.83715
	lcd2	1.08006	0.910319	1.01709	0.763718	0.76903	0.940247
	cs1	1.11815	0.799837	1.11815	1.28145	0.863207	0.966681
	cs2	0.818532	1.0124	1.20674	2.07692	1.71449	1.82907
	cse1	0.957788	0.975656	1.07012	6.81058	7.08341	6.71682
	cse2	1.04729	0.990801	0.963707	1.66632	1.50873	1.65481
	cse3	0.844141	0.992328	1.1938	1.83896	1.57159	2.15679
	cse4	1.09936	0.819794	1.10957	0.986233	0.679871	0.903335
	cbs	1.06683	0.963707	0.972655	15.1369	11.4188	13.4233
	3-mst	0.815386	1.04891	1.16923	1.2021	0.86988	1.0611
	Log2(foldchange) of expression level
		glucose			celluose
	lcd1	-0.135556	-0.115556	0.251111	1.69111	1.72778	1.50444
	lcd2	0.111111	-0.135556	0.0244444	-0.388889	-0.378889	-0.0888889
	cs1	0.161111	-0.322222	0.161111	0.357778	-0.212222	-0.0488889
	cs2	-0.288889	0.0177778	0.271111	1.05444	0.777778	0.871111
	cse1	-0.0622222	-0.0355556	0.0977778	2.76778	2.82444	2.74778
	cse2	0.0666667	-0.0133333	-0.0533333	0.736667	0.593333	0.726667
	cse3	-0.244444	-0.0111111	0.255556	0.878889	0.652222	1.10889
	cse4	0.136667	-0.286667	0.15	-0.02	-0.556667	-0.146667
	cbs	0.0933333	-0.0533333	-0.04	3.92	3.51333	3.74667
	3-mst	-0.294444	0.0688889	0.225556	0.265556	-0.201111	0.0855556

## Sheet: fig.1e
fig.1e
	The average intensity								Relative intensity (100%)
		glucose			celluose					glucose			celluose
	wt	7.368	6.7651	6.762	13.4533	12.8163	12.4943		wt	1.05786	0.971295	0.97085	1.93155	1.84009	1.79386
	sicontrol	7.3682	6.8549	6.889	14.1864	13.5233	12.0107		sicontrol	1.05788	0.984188	0.989084	2.0368	1.9416	1.72443
	cbs-i15	4.1784	4.2507	4.7289	5.9072	5.4392	6.2214		cbs-i15	0.599911	0.610291	0.678949	0.848122	0.78093	0.893233
	cbs-i29	4.5213	4.1264	4.7171	5.7326	5.7954	6.2548		cbs-i29	0.649143	0.592445	0.677254	0.823054	0.832071	0.898029
	cbs-oe8	11.4702	12.9067	10.6891	21.6541	21.7075	22.7365		cbs-oe8	1.64683	1.85307	1.53468	3.10897	3.11664	3.26438
	cbs-oe26	11.3719	12.3464	10.728	22.8944	22.6835	22.7793		cbs-oe26	1.63271	1.77263	1.54027	3.28705	3.25677	3.27052

## Sheet: fig.1f
fig.1f
	Relative expression level
		glucose			celluose
	wt	0.849358	1.10021	1.07012	10.8361	11.9404	9.04912
	sicontrol	0.940247	0.859227	0.749731	11.8579	9.94826	7.18229
	cbs-i15	0.225486	0.264458	0.236697	0.986993	1.22925	0.877281
	cbs-i29	0.223929	0.199959	0.239447	1.20395	1.11557	1.29934
	cbs-oe8	3.76099	3.32751	3.26657	30.9338	23.6065	29.6737
	cbs-oe26	3.28929	4.47259	2.15016	26.193	23.552	29.4007

## Sheet: fig.2a
fig.2a
The yellow fluorescence region data are used for mapping.
	Standard curve
	Glucose concentrationm(g/ml)	10	5	4	3	2	1	0.7	0.5
	Optical density at 540 nm	12.7212	11.8974	8.9848	6.6534	3.8976	1.2512	0.3467	0.1276
		12.1345	11.8367	9.1567	6.5732	3.9257	1.2545	0.3557	0.1245
		13.2456	11.3537	8.8374	6.4784	3.7478	1.2546	0.3425	0.1246
	The average optical density	12.7004	11.6959	8.99297	6.56833	3.85703	1.25343	0.3483	0.125567
		0μM NaHS			30μM NaHS			60μM NaHS			90μM NaHS
	Unreacted sample	0.6853	0.6824	0.6748	0.7311	0.6655	0.7401	0.8015	0.8264	0.8119	0.9596	0.9535	0.9508
		0.6736	0.6741	0.6718	0.7391	0.6677	0.7428	0.8073	0.8218	0.8139	0.9586	0.9595	0.9591
		0.6523	0.6875	0.6711	0.7331	0.6606	0.7492	0.8054	0.8206	0.8123	0.9584	0.9515	0.9544
	Reaction sample	0.1303	0.1483	0.1442	0.1471	0.1419	0.1413	0.1346	0.1306	0.1398	0.1412	0.1549	0.1456
		0.1491	0.1431	0.1404	0.1423	0.1496	0.1492	0.1351	0.1307	0.1303	0.1467	0.1524	0.1456
		0.1323	0.1492	0.1464	0.1472	0.1429	0.1454	0.1346	0.1387	0.1377	0.1498	0.1501	0.1489
	CMCase = glucose released×0.37	0.0759058	0.0760909	0.0752984	0.0838405	0.0740028	0.0852404	0.0953818	0.0981769	0.0963499	0.11574	0.114231	0.115043

## Sheet: fig.2b
fig.2b
The yellow fluorescence region data are used for mapping.
		0mM HT			1mM HT			2mM HT			3mM HT
	Unreacted sample	0.6362	0.6534	0.6426	0.6344	0.6229	0.6035	0.5355	0.5676	0.5443	0.3635	0.3869	0.3753
		0.6312	0.6587	0.6494	0.6373	0.6256	0.6033	0.5368	0.5629	0.5492	0.3668	0.3802	0.3796
		0.6349	0.6533	0.6459	0.6381	0.6263	0.6072	0.5334	0.5631	0.5472	0.3663	0.3815	0.3755
	Reaction sample	0.1417	0.1577	0.1415	0.1479	0.1574	0.1439	0.1419	0.1446	0.1461	0.1519	0.1503	0.1591
		0.1459	0.1569	0.1416	0.1497	0.1542	0.1436	0.1418	0.1465	0.1432	0.1528	0.1568	0.1538
		0.1466	0.1505	0.1478	0.1474	0.1521	0.1436	0.1415	0.1436	0.1479	0.1581	0.1582	0.1555
	CMCase = glucose released×0.37	0.0696701	0.0711982	0.0715162	0.0695135	0.0669651	0.0656269	0.0560218	0.0597423	0.0571133	0.0300776	0.0324267	0.0314159

## Sheet: fig.2c
fig.2c
The yellow fluorescence region data are used for mapping.
		wt			sicontrol			cbs-i15			cbs-i29			cbs-i15+60 μM NaHS			cbs-i29+60 μM NaHS
	Unreacted sample	0.6323	0.6243	0.6251	0.6414	0.6329	0.6301	0.4753	0.4603	0.4715	0.4833	0.4723	0.4735	0.5807	0.5496	0.5679	0.5433	0.5677	0.6065
		0.6363	0.6239	0.6226	0.6447	0.6376	0.6314	0.4731	0.4684	0.4861	0.4855	0.4713	0.4777	0.5898	0.5425	0.5669	0.5493	0.5699	0.6016
		0.6354	0.6277	0.6267	0.6413	0.6326	0.6366	0.4711	0.4647	0.4819	0.4808	0.4732	0.4741	0.5844	0.5482	0.5674	0.5478	0.5695	0.6031
	Reaction sample	0.1455	0.1574	0.1432	0.1516	0.1518	0.1502	0.1435	0.1431	0.1533	0.1581	0.1453	0.1432	0.1404	0.1524	0.1534	0.1528	0.1522	0.1518
		0.1412	0.1532	0.1424	0.1534	0.1593	0.1554	0.1403	0.1431	0.1525	0.1542	0.1466	0.1471	0.1459	0.1579	0.1563	0.1572	0.1541	0.1516
		0.1451	0.1556	0.1412	0.1525	0.156	0.1549	0.1486	0.1403	0.1516	0.1598	0.1499	0.1404	0.1465	0.1571	0.1557	0.1532	0.1501	0.1581
	CMCase = glucose released×0.37	0.0698647	0.0668987	0.0686973	0.0697555	0.0681468	0.0682227	0.0468438	0.0458852	0.0466065	0.0463882	0.0462696	0.0471997	0.0627415	0.0556611	0.0586935	0.0558652	0.0593532	0.0640513

## Sheet: fig.2d
fig.2d
The yellow fluorescence region data are used for mapping.
		wt			cbs-oe8			cbs-oe26			cbs-oe8+2 mM HT			cbs-oe26+2 mM HT
	Unreacted sample	0.6248	0.6256	0.6137	0.6994	0.6844	0.7166	0.6997	0.7051	0.7142	0.5934	0.6095	0.6103	0.6144	0.6096	0.5995
		0.6241	0.6205	0.6102	0.6981	0.6842	0.7108	0.6985	0.7013	0.7185	0.5967	0.6045	0.6161	0.6202	0.6048	0.6025
		0.6204	0.6233	0.6112	0.6923	0.6858	0.7122	0.6901	0.7085	0.7115	0.5943	0.6059	0.6166	0.6137	0.6051	0.5951
	Reaction sample	0.1533	0.1455	0.1497	0.1468	0.1318	0.1488	0.1442	0.1544	0.1415	0.1431	0.1405	0.1552	0.1595	0.1412	0.1589
		0.1586	0.1476	0.1413	0.1446	0.1338	0.1473	0.1464	0.1523	0.1475	0.1497	0.1445	0.1592	0.1502	0.1432	0.1572
		0.1518	0.1422	0.1486	0.1458	0.1321	0.1468	0.1407	0.1539	0.1402	0.1413	0.1452	0.1519	0.1586	0.1481	0.1558
	CMCase = glucose released×0.37	0.0667041	0.0680566	0.0662248	0.0784257	0.0786203	0.0805186	0.0786346	0.0785064	0.081387	0.0640798	0.0659496	0.0653326	0.0654892	0.0658214	0.0628887

## Sheet: fig.2f
fig.2f
	The length of growth (cm/15 days)
	wt	10.2	10.5	9.8
	sicontrol	9.7	10.3	10.2
	cbs-i15	4.3	4.8	5.1
	cbs-i29	4.7	4.5	4.2
	cbs-oe8	11.9	11.5	12.1
	cbs-oe26	11.9	11.6	11.4

## Sheet: fig.4b
fig.4b
		The densitometry of Actin	The average densitometry of Actin	Relative densitometry (CreA / Actin)
	wt	139086	136820	0.972642
		130182	136820	0.999136
		141191	136820	1.02822
	sicontrol	138644	138341	0.974061
		138266	138341	1.03128
		138112	138341	0.967116
	creA-i1	136118	135223	0.659196
		136233	135223	0.660076
		133317	135223	0.704191
	creA-i4	139075	132490	0.665365
		129315	132490	0.659431
		129081	132490	0.665395
	creA-oe6	150781	151170	1.54708
		150781	151170	1.59065
		151947	151170	1.49741
	creA-oe8	127877	130329	1.51261
		131807	130329	1.56945
		131303	130329	1.49741

[truncated: 11 more sheets: fig.4c, fig.4e, fig.5a, fig5b, fig.5d, fig.6a, fig.6c, S fig.1b, S fig.2b and 2d, S fig.3b, S fig.5b and 5c]
